# Supplementary material for: Multicenter, single-arm, phase II study (CAP) of radiotherapy plus liposomal irinotecan followed by camrelizumab and anti-angiogenic treatment in advanced solid tumors
Source: Front Immunol. 2023 Mar 28;14:1133689. doi: 10.3389/fimmu.2023.1133689 (PMC10086408; doi:10.3389/fimmu.2023.1133689)
Supplement: Supplementary file 1 [file Table_1.xlsx]

## Sheet: Sheet1
Table S1. Overall efficiency and the target lesions evaluation
Evaluable patients		PR	SD	PD	ORR	DCR
Efficiency of the target lesions	50	18	30	2	0.36	0.96
Overall efficiency	52	18	25	9	0.346	82.7%​
