# Supplementary material for: Multicenter, single-arm, phase II study (CAP) of radiotherapy plus liposomal irinotecan followed by camrelizumab and anti-angiogenic treatment in advanced solid tumors
Source: Front Immunol. 2023 Mar 28;14:1133689. doi: 10.3389/fimmu.2023.1133689 (PMC10086408; doi:10.3389/fimmu.2023.1133689)
Supplement: Supplementary file 2 [file Table_2.xlsx]

## Sheet: Sheet1
Table S2. ORR comparison between patients with target lesions assessable (N=50)
Prior therapy	YES/NO	No. of PR	Total	ORR
Anti-PD1/PD-L1	YES	2	17	0.118
	NO	16	33	0.485
Anti-angiogenesis	YES	4	19	0.211
	NO	14	31	0.452
